# Supplementary material for: Optimizing the Extraction of Bioactive Compounds (Polyphenols, Lipids, and Alpha-Tocopherol) from Almond Okara to Unlock Its Potential as Functional Food
Source: Foods. 2024 Sep 5;13(17):2828. doi: 10.3390/foods13172828 (PMC11394736; doi:10.3390/foods13172828)
Supplement: Supplementary file 1 [file foods-13-02828-s001.zip]

Archive with 1 entries (1 files):
- foods-3157709-supplementary.pdf
